# Supplementary material for: Age estimation of captive Asian elephants (Elephas maximus) based on DNA methylation: An exploratory analysis using methylation-sensitive high-resolution melting (MS-HRM)
Source: PLoS One. 2023 Dec 11;18(12):e0294994. doi: 10.1371/journal.pone.0294994 (PMC10712859; doi:10.1371/journal.pone.0294994)
Supplement: S1 Dataset — (XLSX) [file pone.0294994.s001.xlsx]

## Sheet: Sheet1
ralyl_methylationrate	ralyl_methylationrate_ave	ralyl_df_ave	tet2_methylationrate	tet2_methylationrate_ave	tet2_df_ave	no	ind	sex	age	round_age
3.34827	0.0334827	1.46498	15.6021	0.156022	2.41402	1	1	M	0.25	0
2.50471	0.0250471	1.09215	17.782	0.17782	2.78636	2	1	M	0.25	0
2.47503	0.0247503	1.07907	14.4269	0.144269	2.21713	3	1	M	0.417	0
3.1216	0.031216	1.36455	28.0809	0.280809	4.68219	4	1	M	0.75	1
0.838999	0.00838999	0.363381	30.5433	0.305433	5.17204	5	1	M	1.5	2
2.89635	0.0289635	1.26492	25.0156	0.250156	4.09301	6	1	M	2.583	3
2.43768	0.0243768	1.06263	30.3911	0.303911	5.14132	7	1	M	2.75	3
1.13545	0.0113545	0.492368	24.1216	0.241216	3.9253	8	1	M	3.67	4
4.32359	0.0432359	1.89925	22.5878	0.225878	3.64177	9	2	M	6.583	7
4.99902	0.0499902	2.20202	12.7116	0.127116	1.93449	10	3	M	17.583	18
0.95122	0.0095122	0.412172	14.3814	0.143814	2.20956	11	4	F	0.417	0
2.13176	0.0213176	0.928125	31.4073	0.314073	5.34755	12	4	F	0.5	1
1.34128	0.0134128	0.582102	11.0817	0.110817	1.67098	13	4	F	0.5	1
4.7408	0.0474081	2.08607	24.4546	0.244546	3.98756	14	5	F	9.583	10
2.96912	0.0296912	1.29709	12.4719	0.124719	1.89542	15	5	F	10.167	10
3.29167	0.0329167	1.44007	0.856208	0.00856208	0.122079	16	5	F	10.167	10
3.61422	0.0361422	1.58305	20.0861	0.200861	3.1904	17	5	F	10.167	10
4.29183	0.0429183	1.88505	15.1217	0.151217	2.3332	18	5	F	11.167	11
4.09173	0.0409173	1.7957	25.1505	0.251505	4.11847	19	6	F	7.83	8
4.32429	0.0432429	1.89988	25.6646	0.256646	4.21591	20	6	F	8.83	9
3.90777	0.0390777	1.71368	20.7559	0.207559	3.30993	21	6	F	8.83	9
4.1569	0.041569	1.82478	14.3155	0.143155	2.19861	22	7	F	6.417	6
3.73678	0.0373678	1.63755	12.9356	0.129356	1.97108	23	7	F	9.167	9
4.84124	0.0484124	2.13114	10.1281	0.101281	1.51903	24	8	F	16.33	16
4.02873	0.0402873	1.76759	13.9495	0.139495	2.13791	25	8	F	18.5	19
3.79679	0.0379679	1.66426	23.4351	0.234351	3.79776	26	9	F	30	30
4.82842	0.0482842	2.12539	17.7306	0.177306	2.77748	27	9	F	40.83	41
3.56229	0.0356229	1.55998	8.21934	0.0821934	1.21972	28	10	F	29.83	30
4.71903	0.0471903	2.07631	17.6328	0.176328	2.76058	29	10	F	40.25	40
3.76613	0.0376613	1.65061	18.1996	0.181996	2.85878	30	11	F	38	38
4.95551	0.0495551	2.18246	4.33429	0.0433429	0.629643	31	11	F	42	42
5.58415	0.0558415	2.46567	3.75031	0.0375031	0.543089	32	11	F	47.167	47
7.26105	0.0726105	3.22832	5.37492	0.0537492	0.785246	33	11	F	48	48
5.76157	0.0576157	2.54586	16.0982	0.160982	2.49792	34	11	F	48	48
5.32729	0.0532729	2.34978	24.8809	0.248809	4.06762	35	12	F	32.25	32
8.68319	0.0868319	3.88344	10.6592	0.106592	1.60346	36	12	F	32.25	32
7.95954	0.0795954	3.54912	12.6398	0.126398	1.92279	37	12	F	43.83	44
3.15591	0.0315591	1.37974	5.53047	0.0553047	0.808658	38	13	F	65	65
5.89662	0.0589662	2.60698	4.14813	0.0414813	0.601993	39	13	F	65	65
3.07059	0.0307059	1.34197	1.8178	0.018178	0.260518	40	13	F	65	65
5.95223	0.0595223	2.63217	3.78068	0.0378068	0.547576	41	13	F	65	65
3.45018	0.0345018	1.51019	19.1587	0.191587	3.02646	42	14	F	6.417	6
4.23964	0.0423964	1.86173	18.4949	0.184949	2.91021	43	15	F	8.9167	9
4.93016	0.0493016	2.17108	9.23056	0.0923056	1.3775	44	16	F	10.75	11
6.08903	0.0608903	2.69418	18.5917	0.185917	2.92711	45	17	F	11	11
6.26898	0.0626898	2.77586	16.319	0.16319	2.53543	46	18	F	15	15
6.17454	0.0617454	2.73298	17.5423	0.175423	2.74496	47	19	F	20.167	10
6.93421	0.0693421	3.07885	11.9947	0.119947	1.81798	48	20	F	30.33	30
3.9617	0.039617	1.73771	17.037	0.17037	2.65805	49	21	F	32	32
4.83795	0.0483795	2.12967	20.3301	0.203301	3.23383	50	22	F	38	38
3.20004	0.0320004	1.39928	13.6425	0.136425	2.08719	51	23	F	39	39
4.56695	0.0456695	2.00814	3.91993	0.0391993	0.568172	52	24	F	42	42
4.78689	0.0478689	2.10675	3.64497	0.0364497	0.527533	53	25	F	44	44
